# Supplementary material for: New Chemistry of Chiral 1,3-Dioxolan-4-Ones
Source: Molecules. 2023 May 1;28(9):3845. doi: 10.3390/molecules28093845 (PMC10180285; doi:10.3390/molecules28093845)
Supplement: Supplementary file 1 [file molecules-28-03845-s001.zip]

Archive with 1 entries (1 files):
- molecules-2344076-supplementary.pdf
